# Supplementary material for: 3D Printed Microfluidic Spiral Separation Device for Continuous, Pulsation-Free and Controllable CHO Cell Retention
Source: Micromachines (Basel). 2021 Aug 31;12(9):1060. doi: 10.3390/mi12091060 (PMC8470376; doi:10.3390/mi12091060)
Supplement: Supplementary file 1 [file micromachines-12-01060-s001.zip]

Archive with 5 entries (5 files):
- Puffer 1mL Assem.STL
- Puffer 5mL Assem.STL
- Puffer Device V5 1 mL.SLDPRT
- Puffer Device V5 5 mL.SLDPRT
- Supplementary Information.pdf
